# Supplementary material for: Sustainable Development Goals and 2030 Agenda: Awareness, Knowledge and Attitudes in Nine Italian Universities, 2019
Source: Int J Environ Res Public Health. 2020 Dec 2;17(23):8968. doi: 10.3390/ijerph17238968 (PMC7730411; doi:10.3390/ijerph17238968)
Supplement: Supplementary file 1 [file ijerph-17-08968-s001.zip]

Archive with 2 entries (2 files):
- Supplementary material - Questionnaire/EN_SDGs Questionnaire_03_06_2019.docx
- Supplementary material - Questionnaire/EN_SDGs Questionnaire_03_06_2019.pdf
